# Supplementary material for: The Impact of Spine Injuries on Amateur Athletes: An Exploratory Analysis of Sport-Related Patient-Reported Outcomes
Source: Sports (Basel). 2024 Aug 1;12(8):213. doi: 10.3390/sports12080213 (PMC11359861; doi:10.3390/sports12080213)
Supplement: Supplementary file 1 [file sports-12-00213-s001.zip]

Archive with 1 entries (1 files):
- sports-3088647-supplementary.pdf
